# Supplementary material for: Thin Films of Tungsten Disulfide Grown by Sulfurization of Sputtered Metal for Ultra-Low Detection of Nitrogen Dioxide Gas
Source: Nanomaterials (Basel). 2025 Apr 12;15(8):594. doi: 10.3390/nano15080594 (PMC12029938; doi:10.3390/nano15080594)
Supplement: Supplementary file 1 [file nanomaterials-15-00594-s001.zip]

Archive with 1 entries (1 files):
- nanomaterials-3530347-supplementary.pdf
